# Supplementary material for: Significant up-regulation of lncRNAs in neuromyelitis optica spectrum disorder
Source: Sci Rep. 2023 Oct 31;13:18692. doi: 10.1038/s41598-023-45457-w (PMC10618193; doi:10.1038/s41598-023-45457-w)
Supplement: Supplementary file 1 — Supplementary Information. [file 41598_2023_45457_MOESM1_ESM.xlsx]

## Sheet: CASE
ژن MEG3	CT MEAN	PCR EFF		ژن TUG1	CT MEAN	PCR EFF		ژن NEAT1	CT MEAN	PCR EFF		ژن PANDAR	CT MEAN	PCR EFF	B2M			sex	age	EDSS Start	EDSS Current	Age at onset	Disease duration
	25.3427	1.98627			25.3802	1.98627			22.1744	1.94323			24.386	1.96982	Sample Name	Cт Mean	mean_PCR_eff	F	19	1	2	18	1
	28.2666	1.98627			27.6316	1.98627			26.0462	1.94323			27.4568	1.96982	Sample 1	26.2827	2.18407	F	24	2	1	21	3
	24.5392	1.98627			24.8512	1.98627			21.7367	1.94323			24.6379	1.96982	Sample 02	27.3411	2.05969	F	26	1	2	24	2
	28.3553	1.98627			27.8149	1.98627			26.0071	1.94323			27.6433	1.96982	Sample 03	27.8105	2.05969	F	34	2	2	30	4
	25.6718	1.98627			24.9328	1.98627			23.5115	1.94323			25.2136	1.96982	sample 04	22.4304	1.98089	F	38	3	4	33	5
	25.3059	1.98627			24.6309	1.98627			23.9308	1.94323			24.6229	1.96982	Sample 5	26.991	2.18407	F	50	2	2	43	7
	23.3795	1.98627			24.9652	1.98627			22.0757	1.94323			23.9347	1.96982	Sample 06	27.6459	2.05969	F	25	1	3	23	2
	26.97	1.98627			26.1531	1.98627			24.4425	1.94323			26.1416	1.96982	Sample 07	26.3954	2.05969	F	30	3	2	27	3
	30.3937	1.98627			29.9248	1.98627			27.2291	1.94323			29.3892	1.96982	Sample 08	25.3467	2.05969	F	32	2	3	30	2
	27.326	1.98627			27.376	1.98627			25.5611	1.94323			27.6434	1.96982	Sample 09	27.0572	2.05969	F	37	3	2	34	3
	28.8649	1.98627			27.2652	1.98627			24.9245	1.94323			26.5195	1.96982	Sample 10	27.0137	2.05969	F	35	2	2	31	4
	23.8175	1.98627			23.7588	1.98627			21.7282	1.94323			23.0154	1.96982	Sample 11	26.2096	2.05969	F	41	1	2	38	3
	27.7643	1.98627			27.694	1.98627			24.9225	1.94323			26.9643	1.96982	Sample 12	27.0368	2.05969	F	43	1	0	41	2
	27.3283	1.98627			26.8431	1.98627			24.2295	1.94323			26.1601	1.96982	Sample 13	26.9175	2.05969	F	39	6	8.5	33	6
	23.6165	1.90993			24.4125	1.9393			28.4455	1.88364			24.3066	1.91659	Sample 14	27.6807	2.05969	M	58	0	1	56	2
	24.6397	#REF!			26.8334	1.98627			23.4777	1.94323			25.3386	1.96982	Sample 15	27.9003	2.05969	M	32	1	1	30	2
	26.6896	1.98627			25.7248	1.98627			23.9797	1.94323			24.7308	1.96982	Sample 16	28.7948	2.05969	M	62	2	1	56	6
	25.9596	1.98627			27.8633	1.98627			21.7367	1.94323			25.9986	1.96982	Sample 17	27.0813	2.05969	M	61	2	2	58	3
	27.1824	1.98627			25.8711	1.98627			26.0071	1.94323			22.5668	1.96982	Sample 18	29.9929	2.05969	M	44	1	1	41	3
	23.4414	1.98627			25.6565	1.98627			22.1744	1.94323			23.948	1.96982	Sample 19	27.8344	2.05969	M	20	0	1	19	1
	24.9484	1.98627			24.8521	1.98627			23.5115	1.94323			22.7407	1.96982	Sample 20	26.3292	2.18407	M	47	1	1	45	2
	23.8558	1.98627			27.5589	1.98627			24.9245	1.94323			25.9606	1.96982	Sample 21	26.4976	2.18407	M	23	1.5	1	21	2
	25.1458	1.90993			25.7595	1.9393			26.7411	1.88364			25.2407	1.91659	sample 22	33.9898	1.94706	F	50	1	0	47	3
	24.9366	1.90993			24.5435	1.9393			25.0473	1.88364			23.6725	1.91659	sample 23	25.6464	1.96097	F	42	1	1	40	2
	22.5074	1.90993			23.5573	1.9393			24.6523	1.88364			23.5125	1.91659	sample 24	24.7139	1.96097	F	35	3	1	32	3
	22.5003	1.90993			23.5781	1.9393			25.0527	1.88364			23.6274	1.91659	sample 25	25.2108	1.96097	F	36	1	1.5	32	4
	26.3218	1.90993			27.2852	1.9393			27.6226	1.88364			28.48	1.91659	sample 26	24.6749	1.96097	F	21	1	1	20	1
	24.6597	1.90993			25.2984	1.9393			26.5107	1.88364			25.8396	1.91659	sample 27	26.0471	1.96097	M	26	8.5	8	23	3
	24.9049	1.90993			26.1453	1.9393			26.4357	1.88364			24.3912	1.91659	sample 28	25.0588	1.96097	F	47	6	5	42	5
	24.973	1.90993			26.493	1.9393			26.9371	1.88364			24.6694	1.91659	sample 29	25.0341	1.96097	F	32	3	4	30	2
	24.2887	1.90993			25.5031	1.9393			26.7314	1.88364			25.1343	1.91659	sample 30	25.3409	1.96097	F	20	3	2	18	2
	24.0213	1.90993			25.0366	1.9393			26.3323	1.88364			24.7501	1.91659	sample 31	25.5172	1.96097	F	50	2	2	48	2
	24.3683	1.90993			25.9678	1.9393			26.6615	1.88364			25.3766	1.91659	sample 32	24.7664	1.96097	F	29	3	2	27	2
	25.0212	1.90993			26.6296	1.9393			27.9376	1.88364			26.0496	1.91659	sample 33	23.7503	1.96097	M	26	3	3	24	2
	22.1442	1.90993			24.117	1.9393			24.9637	1.88364			23.9991	1.91659	sample 34	25.3449	1.96097	F	51	3	3	48	3
	24.5911	1.90993			26.1588	1.9393			27.9545	1.88364			26.5837	1.91659	sample 35	24.988	1.96097	F	44	2	1	42	2
	25.4909	1.90993			26.5846	1.9393			28.344	1.88364			26.3031	1.91659	sample 36	25.3442	1.96097	F	37	1	3	35	2
	22.8377	1.90993			24.1998	1.9393			25.0245	1.88364			23.8672	1.91659	sample 37	24.1587	1.96097	F	43	4	3	41	2
	22.9041	1.90993			23.7705	1.9393			25.5691	1.88364			24.0731	1.91659	sample 38	26.2042	1.96097	F	56	5	4	53	3
	23.3457	1.90993			24.8595	1.9393			26.4811	1.88364			24.8442	1.91659	sample 39	26.2068	1.96097	F	48	1	3	44	4
	22.1932	1.90993			24.098	1.9393			25.549	1.88364			23.3806	1.91659	sample 40	26.3302	1.96097	F	53	2	2	51	2
	23.3285	1.90993			25.1825	1.9393			24.8916	1.88364			23.3125	1.91659	sample 41	26.1163	1.96097	F	37	4	3	33	4
															sample 42	25.2919	1.96097		41	3	2	38	3
															sex	age	EDSS Start
															F	19	1
															F	24	2
															F	26	1
															F	34	2
															F	38	3
															F	50	2
															F	25	1
															F	30	3
															F	32	2
															F	37	3
															F	35	2
															F	41	1
															F	43	1
															F	39	6
															M	58	0
															M	32	1
															M	62	2
															M	61	2
															M	44	1
															M	20	0
															M	47	1
															M	23	1.5
															F	50	1
															F	42	1
															F	35	3
															F	36	1
															F	21	1
															M	26	8.5
															F	47	6
															F	32	3
															F	20	3
															F	50	2
															F	29	3
															M	26	3
															F	51	3
															F	44	2
															F	37	1
															F	43	4
															F	56	5
															F	48	1
															F	53	2
															F	37	4
																41	3

## Sheet: CONTROL
B2M AMP	B2M CT	NEAT amp	NEAT CT	TUG-1 amp	TUG-1 CT	PANDA amp	PANDA CT	MEG3 AMP	MEG3 CT	Age	sex
1.92227	16.2378	1.73	29.1	1.58	37.95	1.75	35.2	1.99091	37.4365	34	FEMALE
1.92227	15.831	1.7	26.5	1.56	35.6	2.05	37.6	1.99091	34.9327	39	FEMALE
1.92227	17.4021	1.45	34.5	1.55	33.8	1.6	40.7	1.99091	36.9256	28	FEMALE
1.92227	17.8159	1.95	26.1	1.51	32.8	1.6	35.8	1.99091	35.1691	33	FEMALE
1.92227	16.4589	1.56	25.9	1.55	34.95	1.81	33.7	1.99091	40.2393	35	FEMALE
1.92227	18.4498	1.75	25.9	1.62	34.75	1.64	38.8	1.99091	39.3736	43	FEMALE
1.92227	18.6465	1.6	26.25	1.43	34.3	1.65	36.1	1.99091	37.8435	52	FEMALE
1.92227	16.4212	1.65	26.4	1.65	38	1.66	40.4	1.99091	39.2263	38	FEMALE
1.92227	21.6323	2.16	27.05	1.68	35	1.8	41.3	1.99091	34.4078	43	FEMALE
1.92227	17.9052	1.7	27.45	1.51	36.1	2.2	37.6	1.99091	38.3122	45	FEMALE
1.92227	18.824	2.05	26.05	1.52	34.7	1.63	37.1	1.99091	37.39	47	FEMALE
1.92227	17.1972	2.46	26.75	1.65	36.65	1.54	35.9	1.99091	36.3239	51	FEMALE
1.92227	17.9242	1.59	26.4	1.4	36.1	1.76	35	1.99091	33.5475	49	FEMALE
1.92227	18.5599	1.58	26.35	1.59	34.7	1.88	35.3	1.99091	37.6004	54	FEMALE
1.92227	18.661	1.59	26.6	1.86	36.45	1.45	34.5	1.99091	32.7983	53	FEMALE
1.92227	21.4093	1.7	26.3	1.58	34.8	1.68	35.1	1.99091	29.5385	39	FEMALE
1.92227	19.6211	1.75	23.9	1.68	34.25	1.4	38.4	1.99091	31.1707	41	FEMALE
1.92227	20.8059	1.69	25.5	1.85	32	1.56	33.9	1.99091	33.2685	36	FEMALE
1.92227	16.1693	2.01	22	1.85	32	1.83	30.6	1.99091	35.8366	28	FEMALE
1.92227	17.9657	2.03	23.6	1.76	33.25	1.6	33.1	1.99091	37.3031	27	FEMALE
1.92227	18.9347	1.99	24.1	1.49	30.2	1.9	25.9	1.99091	35.4622	27	FEMALE
1.92227	18.2704	1.79	24.8	1.4	34.7	1.92	35.1	1.99091	36.869	55	FEMALE
1.92227	18.3865	1.85	24.8	1.57	34.7	1.58	34.4	1.99091	36.6573	31	FEMALE
1.92227	18.7023	2	24.5	1.78	32.75	2.01	27.2	1.99091	38.1155	32	FEMALE
1.92227	17.3448	1.66	23	1.58	32.8	1.52	34.3	1.99091	38.2444	45	FEMALE
1.92227	17.5479	1.78	24.5	1.4	32.15	1.91	38.8	1.99091	27.1232	25	FEMALE
1.92227	17.6772	1.6	24.7	1.5	31.7	1.59	37.7	1.99091	27.8073	28	FEMALE
1.92227	15.7807	1.83	24.05	1.49	32.8	2.28	35.1	1.99091	28.5367	26	FEMALE
1.92227	19.0985	1.72	25.45	1.54	34.8	1.78	37.5	1.99091	35.8109	34	FEMALE
1.92227	18.485	1.68	22.45	1.43	27	2.67	25.5	1.99091	33.8045	37	FEMALE
1.92227	20.2426	1.66	22.9	1.43	27.9	1.55	24.9	1.99091	31.9992	36	FEMALE
1.92227	16.3864	2.01	24.4	1.51	33.3	2.26	38.5	1.99091	37.818	35	FEMALE
1.92227	18.3985	1.63	24.15	1.58	27.85	1.87	26.3	1.99091	44.5685	31	FEMALE
1.92227	18.9354	1.59	25.95	1.41	33.3	1.73	40.1	1.99091	36.0025	63	FEMALE
1.92227	19.0144	1.51	22.9	1.68	31.9	1.69	32.8	1.99091	37.6082	55	FEMALE
1.92227	17.5474	1.78	24.15	1.83	32.15	1.89	31.2	1.99091	30.3779	68	FEMALE
1.92227	17.9664	1.64	23.25	1.46	36.8	1.71	35.9	1.99091	31.3773	56	FEMALE
1.92227	19.6456	2.03	24.2	1.7	34	1.62	33.9	1.99091	33.3624	48	FEMALE
1.92227	17.0994	2.44	24.35	1.48	36.8	2	33.9	1.99091	38.973	40	FEMALE
1.92227	15.7033	2.1	22.95	1.61	37.4	1.73	34.1	1.99091	36.6262	50	MALE
1.92227	18.0055	1.69	24.2	1.54	35.9	1.99	38.7	1.99091	40.3637	23	MALE
1.92227	17.1354	1.64	25.05	1.64	35.1	2.47	40	1.99091	37.3809	24	MALE
1.92227	16.4329	1.61	26.6	1.68	34.9	1.55	29.2	1.99091	37.7839	25	MALE
1.92227	18.27	1.61	26.15	1.83	35.6	1.41	39.4	1.99091	39.7616	54	MALE
1.92227	15.7251	1.63	26.3	1.81	36.2	2.12	36.8	1.99091	35.7155	26	MALE
1.92227	16.4148	1.86	24.75	1.83	34.3	1.66	32.7	1.99091	35.5082	53	MALE
1.92227	18.7976	1.55	22.95	1.49	33.6	1.54	34.3	1.99091	34.3917	25	MALE
1.92227	17.2852	1.61	24.4	1.56	34.7	1.83	34.4	1.99091	36.6298	45	MALE
